# Supplementary material for: Development of Lasing Silica Microsphere for High-Speed DNA Molecular Detection
Source: Sensors (Basel). 2024 Sep 20;24(18):6088. doi: 10.3390/s24186088 (PMC11435820; doi:10.3390/s24186088)
Supplement: Supplementary file 1 [file sensors-24-06088-s001.zip]

Archive with 1 entries (1 files):
- sensors-3173163-supplementary.pdf
